# Supplementary material for: Assessment of a program for monitoring antimicrobial purchase and resistance in Escherichia coli and Salmonella enterica on pig farms in the Midwestern United States from May 2020 through October 2023
Source: Front Vet Sci. 2025 Jul 25;12:1586008. doi: 10.3389/fvets.2025.1586008 (PMC12332745; doi:10.3389/fvets.2025.1586008)
Supplement: Supplementary file 1 [file Table_1.XLSX]

## Sheet: Suppl Table 1
Antibiotic MIC distributions based on the Thermo Fisher Scientific Bovine-Porcine 7F plate for Escherichia coli isolates from intestines of substandard pigs at breed-to-wean farm sites.
MIC (µg/ml)	0.12	0.25	0.5	1	> 1	2	> 2	4	8	> 8	16	> 16	32	> 32	64	> 64	128	256	> 256	512	Total	Standard
Antibiotic	# (%)	# (%)	# (%)	# (%)	# (%)	# (%)	# (%)	# (%)	# (%)	# (%)	# (%)	# (%)	# (%)	# (%)	# (%)	# (%)	# (%)	# (%)	# (%)	# (%)
Ampicillin	--	0 (0.0)	0 (0.0)	5 (2.0)	--	51 (20.6)	--	60 (24.2)	3 (1.2)	--	1 (0.4)	128 (51.6)	--	--	--	--	--	--	--	--	248	CLSI M100
Ceftiofur	--	31 (12.5)	116 (46.8)	7 (2.8)	--	2 (0.8)	--	6 (2.4)	16 (6.5)	70 (28.2)	--	--	--	--	--	--	--	--	--	--	248
Clindamycin^	--	0 (0.0)	0 (0.0)	0 (0.0)	--	0 (0.0)	--	0 (0.0)	0 (0.0)	--	0 (0.0)	248 (100.0)	--	--	--	--	--	--	--	--	248
Danofloxacin	173 (69.8)	8 (3.2)	11 (4.4)	21 (8.5)	35 (14.1)	--	--	--	--	--	--	--	--	--	--	--	--	--	--	--	248
Enrofloxacin	177 (71.4)	4 (1.6)	13 (5.2)	16 (6.5)	--	6 (2.4)	32 (12.9)	--	--	--	--	--	--	--	--	--	--	--	--	--	248
Florfenicol	--	0 (0.0)	0 (0.0)	0 (0.0)	--	17 (6.9)	--	135 (54.4)	59 (23.8)	37 (14.9)	--	--	--	--	--	--	--	--	--	--	248
Gamithromycin	--	--	--	0 (0.0)	--	0 (0.0)	--	19 (7.7)	164 (66.1)	65 (26.2)	--	--	--	--	--	--	--	--	--	--	248
Gentamicin	--	--	--	183 (73.8)	--	12 (4.8)	--	3 (1.2)	3 (1.2)	--	6 (2.4)	41 (16.5)	--	--	--	--	--	--	--	--	248	CLSI M100
Neomycin	--	--	--	--	--	--	--	210 (84.7)	2 (0.8)	--	1 (0.4)	--	5 (2.0)	30 (12.1)	--	--	--	--	--	--	248
Penicillin	0 (0.0)	0 (0.0)	0 (0.0)	0 (0.0)	--	0 (0.0)	--	0 (0.0)	1 (0.4)	247 (99.6)	--	--	--	--	--	--	--	--	--	--	248
Spectinomycin	--	--	--	--	--	--	--	--	2 (0.8)	--	143 (57.7)	--	25 (10.1)	--	8 (3.2)	70 (28.2)	--	--	--	--	248
Sulfadimethoxine	--	--	--	--	--	--	--	--	--	--	--	--	--	--	--	--	--	137 (55.2)	111 (44.8)	--	248	CLSI M100
Tetracycline	--	--	0 (0.0)	29 (11.7)	--	39 (15.7)	--	2 (0.8)	1 (0.4)	177 (71.4)	--	--	--	--	--	--	--	--	--	--	248	CLSI M100
Tiamulin	--	--	0 (0.0)	0 (0.0)	--	0 (0.0)	--	0 (0.0)	0 (0.0)	--	0 (0.0)	--	3 (1.2)	245 (98.8)	--	--	--	--	--	--	248
Tildipirosin^	--	--	--	0 (0.0)	--	4 (1.6)	--	104 (41.9)	109 (44.0)	--	3 (1.2)	28 (11.3)	--	--	--	--	--	--	--	--	248
Tilmicosin^	--	--	--	--	--	0 (0.0)	--	0 (0.0)	0 (0.0)	--	1 (0.4)	247 (99.6)	--	--	--	--	--	--	--	--	248
Trimethoprim/ Sulfamethoxazole	--	--	--	--	--	205 (82.7)	43 (17.3)	--	--	--	--	--	--	--	--	--	--	--	--	--	248	CLSI M100
Tulathromycin^	--	--	--	--	--	--	--	--	153 (61.7)	--	62 (25.0)	--	6 (2.4)	--	7 (2.8)	20 (8.1)	--	--	--	--	248
Tylosin^	--	--	0 (0.0)	0 (0.0)	--	0 (0.0)	--	0 (0.0)	0 (0.0)	--	0 (0.0)	--	0 (0.0)	248 (100.0)	--	--	--	--	--	--	248
^ E. coli species are intrinsically resistant to clindamycin and have some resistant to macrolide antibiotics.
--	Outside of plate range for MICs

## Sheet: Suppl Table 2
Antibiotic MIC distributions based on the Thermo Fisher Scientific Bovine-Porcine 7F plate for Escherichia coli isolates from intestines of sick pig at breed-to-wean farm sites.
MIC (µg/ml)	0.12	0.25	0.5	1	> 1	2	> 2	4	8	> 8	16	> 16	32	> 32	64	> 64	128	256	> 256	512	Total	Standard
Antibiotic	# (%)	# (%)	# (%)	# (%)	# (%)	# (%)	# (%)	# (%)	# (%)	# (%)	# (%)	# (%)	# (%)	# (%)	# (%)	# (%)	# (%)	# (%)	# (%)	# (%)
Ampicillin	--	0 (0.0)	0 (0.0)	1 (0.4)	--	44 (17.8)	--	65 (26.3)	2 (0.8)	--	0 (0.0)	135 (54.7)	--	--	--	--	--	--	--	--	247	CLSI M100
Ceftiofur	--	37 (15.0)	112 (45.3)	8 (3.2)	--	1 (0.4)	--	3 (1.2)	25 (10.1)	61 (24.7)	--	--	--	--	--	--	--	--	--	--	247
Clindamycin^	--	0 (0.0)	0 (0.0)	0 (0.0)	--	0 (0.0)	--	0 (0.0)	1 (0.4)	--	0 (0.0)	246 (99.6)	--	--	--	--	--	--	--	--	247
Danofloxacin	177 (71.7)	4 (1.6)	10 (4.0)	13 (5.3)	43 (17.4)	--	--	--	--	--	--	--	--	--	--	--	--	--	--	--	247
Enrofloxacin	177 (71.7)	3 (1.2)	16 (6.5)	8 (3.2)	--	2 (0.8)	41 (16.6)	--	--	--	--	--	--	--	--	--	--	--	--	--	247
Florfenicol	--	0 (0.0)	0 (0.0)	0 (0.0)	--	15 (6.1)	--	126 (51.0)	61 (24.7)	45 (18.2)	--	--	--	--	--	--	--	--	--	--	247
Gamithromycin	--	--	--	0 (0.0)	--	1 (0.4)	--	12 (4.9)	165 (66.8)	69 (27.9)	--	--	--	--	--	--	--	--	--	--	247
Gentamicin	--	--	--	188 (76.1)	--	5 (2.0)	--	3 (1.2)	2 (0.8)	--	6 (2.4)	43 (17.4)	--	--	--	--	--	--	--	--	247	CLSI M100
Neomycin	--	--	--	--	--	--	--	211 (85.4)	1 (0.4)	--	2 (0.8)	--	10 (4.0)	23 (9.3)	--	--	--	--	--	--	247
Penicillin	0 (0.0)	0 (0.0)	0 (0.0)	0 (0.0)	--	0 (0.0)	--	0 (0.0)	0 (0.0)	247 (100.0)	--	--	--	--	--	--	--	--	--	--	247
Spectinomycin	--	--	--	--	--	--	--	--	3 (1.2)	--	153 (61.9)	--	26 (10.5)	--	8 (3.2)	57 (23.1)	--	--	--	--	247
Sulfadimethoxine	--	--	--	--	--	--	--	--	--	--	--	--	--	--	--	--	--	142 (57.5)	105 (42.5)	--	247	CLSI M100
Tetracycline	--	--	0 (0.0)	30 (12.1)	--	42 (17.0)	--	1 (0.4)	0 (0.0)	174 (70.4)	--	--	--	--	--	--	--	--	--	--	247	CLSI M100
Tiamulin	--	--	0 (0.0)	0 (0.0)	--	0 (0.0)	--	0 (0.0)	0 (0.0)	--	1 (0.4)	--	5 (2.0)	241 (97.6)	--	--	--	--	--	--	247
Tildipirosin^	--	--	--	0 (0.0)	--	5 (2.0)	--	95 (38.5)	126 (51.0)	--	4 (1.6)	17 (6.9)	--	--	--	--	--	--	--	--	247
Tilmicosin^	--	--	--	--	--	0 (0.0)	--	0 (0.0)	0 (0.0)	--	0 (0.0)	247 (100.0)	--	--	--	--	--	--	--	--	247
Trimethoprim/ Sulfamethoxazole	--	--	--	--	--	206 (83.4)	41 (16.6)	--	--	--	--	--	--	--	--	--	--	--	--	--	247	CLSI M100
Tulathromycin^	--	--	--	--	--	--	--	--	142 (57.5)	--	76 (30.8)	--	8 (3.2)	--	5 (2.0)	16 (6.5)	--	--	--	--	247
Tylosin^	--	--	0 (0.0)	0 (0.0)	--	0 (0.0)	--	0 (0.0)	0 (0.0)	--	0 (0.0)	--	0 (0.0)	247 (100.0)	--	--	--	--	--	--	247
^ E. coli species are intrinsically resistant to clindamycin and have some resistant to macrolide antibiotics.
--	Outside of plate range for MICs

## Sheet: Suppl Table 3
Antibiotic MIC distributions based on the Thermo Fisher Scientific Bovine-Porcine 7F plate for Escherichia coli isolates from intestines of substandard pigs at wean-to-market farm sites.
MIC (µg/ml)	0.12	0.25	0.5	1	> 1	2	> 2	4	8	> 8	16	> 16	32	> 32	64	> 64	128	256	> 256	512	Total	Standard
Antibiotic	# (%)	# (%)	# (%)	# (%)	# (%)	# (%)	# (%)	# (%)	# (%)	# (%)	# (%)	# (%)	# (%)	# (%)	# (%)	# (%)	# (%)	# (%)	# (%)	# (%)
Ampicillin	--	0 (0.0)	0 (0.0)	3 (0.8)	--	54 (14.8)	--	36 (9.9)	4 (1.1)	--	9 (2.5)	258 (70.9)	--	--	--	--		--	--		364	CLSI M100
Ceftiofur	--	49 (13.5)	161 (44.2)	18 (4.9)	--	17 (4.7)	--	8 (2.2)	26 (7.1)	85 (23.3)	--	--	--	--	--	--	--	--	--	--	364	CLSI M100
Clindamycin^	--	0 (0.0)	0 (0.0)	0 (0.0)	--	0 (0.0)	--	0 (0.0)	0 (0.0)	--	1 (0.3)	363 (99.7)	--	--	--	--	--	--	--	--	364
Danofloxacin	173 (47.5)	8 (2.2)	45 (12.4)	26 (7.1)	112 (30.8)	--	--	--	--	--	--	--	--	--	--	--	--	--	--	--	364	CLSI M100
Enrofloxacin	173 (47.5)	11 (3.0)	36 (9.9)	33 (9.1)	--	8 (2.2)	103 (28.3)	--	--	--	--	--	--	--	--	--	--	--	--	--	364	CLSI M100
Florfenicol	--	0 (0.0)	0 (0.0)	0 (0.0)	--	24 (6.6)	--	136 (37.4)	90 (24.7)	114 (31.3)	--	--	--	--	--	--	--	--	--	--	364	CLSI M100
Gamithromycin	--	--	--	0 (0.0)	--	2 (0.5)	--	34 (9.3)	187 (51.4)	141 (38.7)	--	--	--	--	--	--	--	--	--	--	364
Gentamicin	--	--	--	169 (46.4)	--	6 (1.6)	--	3 (0.8)	5 (1.4)	--	22 (6.0)	159 (43.7)	--	--	--	--	--	--	--	--	364	CLSI M100
Neomycin	--	--	--	--	--	--	--	201 (55.2)	6 (1.6)	--	3 (0.8)	--	24 (6.6)	130 (35.7)	--	--	--	--	--	--	364
Penicillin	0 (0.0)	0 (0.0)	0 (0.0)	0 (0.0)	--	0 (0.0)	--	0 (0.0)	2 (0.5)	362 (99.5)	--	--	--	--	--	--	--	--	--	--	364
Spectinomycin	--	--	--	--	--	--	--	--	6 (1.6)	--	123 (33.8)	--	14 (3.8)	--	23 (6.3)	198 (54.4)	--	--	--	--	364
Sulfadimethoxine	--	--	--	--	--	--	--	--	--	--	--	--	--	--	--	--	--	84	280 (76.7)	--	364	CLSI M100
Tetracycline	--	--	0 (0.0)	10 (5.5)	--	16 (4.4)	--	0 (0.0)	0 (0.0)	338 (92.9)	--	--	--	--	--	--	--	--	--	--	364	CLSI M100
Tiamulin	--	--	0 (0.0)	0 (0.0)	--	0 (0.0)	--	0 (0.0)	0 (0.0)	--	0 (0.0)	--	7 (1.9)	357 (98.1)	--	--	--	--	--	--	364
Tildipirosin^	--	--	--	1 (0.3)	--	6 (1.6)	--	158 (43.4)	153 (42.0)	--	13 (3.6)	33 (9.0)	--	--	--	--	--	--	--	--	364
Tilmicosin^	--	--	--	--	--	1 (0.3)	--	0 (0.0)	0 (0.0)	--	0 (0.0)	363 (99.7)	--	--	--	--	--	--	--	--	364
Trimethoprim/ sulphamethoxazole	--	--	--	--	--	160 (44.0)	204 (56.0)	--	--	--	--	--	--	--	--	--	--	--	--	--	364	CLSI M100
Tulathromycin^	--	--	--	--	--	--	--	--	196 (53.8)	--	98 (26.9)	--	26 (7.1)	--	8 (2.2)	36 (9.9)	--	--	--	--	364
Tylosin tartrate^	--	--	0 (0.0)	0 (0.0)	--	0 (0.0)	--	0 (0.0)	0 (0.0)	--	0 (0.0)	--	0 (0.0)	364 (100.0)	--	--	--	--	--	--	364
^ E. coli species are intrinsically resistant to clindamycin and have some resistant to macrolide antibiotics.
--	Outside of plate range for MICs

## Sheet: Suppl Table 4
Antibiotic MIC distributions based on the Thermo Fisher Scientific Bovine-Porcine 7F plate for Escherichia coli isolates from intestines of sick pigs at wean-to-market farm sites.
MIC (µg/ml)	0.12	0.25	0.5	1	> 1	2	> 2	4	8	> 8	16	> 16	32	> 32	64	> 64	128	256	> 256	512	Total	Standard
Antibiotic	# (%)	# (%)	# (%)	# (%)	# (%)	# (%)	# (%)	# (%)	# (%)	# (%)	# (%)	# (%)	# (%)	# (%)	# (%)	# (%)	# (%)	# (%)	# (%)	# (%)
Ampicillin	--	0 (0.0)	0 (0.0)	3 (0.8)	--	42 (11.4)	--	44 (11.9)	4 (1.1)	--	7 (1.9)	270 (73.0)	--	--	--	--	--	--	--	--	370	CLSI M100
Ceftiofur	--	34 (9.2)	159 (43.0)	28 (7.6)	--	17 (4.6)	--	9 (2.4)	22 (5.9)	101 (27.2)	--	--	--	--	--	--	--	--	--	--	370
Clindamycin^	--	0 (0.0)	0 (0.0)	0 (0.0)	--	0 (0.0)	--	0 (0.0)	0 (0.0)	--	0 (0.0)	370 (100)	--	--	--	--	--	--	--	--	370
Danofloxacin	158 (42.7)	8 (2.2)	26 (7.0)	22 (5.9)	156 (42.2)	--	--	--	--	--	--	--	--	--	--	--	--	--	--	--	370
Enrofloxacin	157 (42.4)	7 (1.9)	27 (7.3)	19 (5.1)	--	9 (2.4)	151 (40.8)	--	--	--	--	--	--	--	--	--	--	--	--	--	370
Florfenicol	--	0 (0.0)	0 (0.0)	0 (0.0)	--	16 (4.3)	--	121 (32.7)	103 (27.8)	130 (35.1)	--	--	--	--	--	--	--	--	--	--	370
Gamithromycin	--	--	--	0 (0.0)	--	0 (0.0)	--	32 (8.6)	181 (48.9)	157 (42.4)	--	--	--	--	--	--	--	--	--	--	370
Gentamicin	--	--	--	159 (43.0)	--	7 (1.9)	--	4 (1.1)	9 (2.4)	--	17 (4.6)	174 (47.0)	--	--	--	--	--	--	--	--	370	CLSI M100
Neomycin	--	--	--	--	--	--	--	199 (53.8)	2 (0.5)	--	4 (1.1)	--	27 (7.3)	138 (37.3)	--	--	--	--	--	--	370
Penicillin	0 (0.0)	0 (0.0)	0 (0.0)	0 (0.0)	--	0 (0.0)	--	0 (0.0)	0 (0.0)	370 (100.0)	--	--	--	--	--	--	--	--	--	--	370
Spectinomycin	--	--	--	--	--	--	--	--	11 (3.0)	--	108 (29.2)	--	27 (7.3)	--	29 (7.8)	195 (52.7))	--	--	--	--	370
Sulfadimethoxine	--	--	--	--	--	--	--	--	--	--	--	--	--	--	--	--	--	86	284 (76.5)	--	370	CLSI M100
Tetracycline	--	--	0 (0.0)	7 (1.9)	--	19 (5.1)	--	2 (0.5)	1 (0.3)	341 (92.2)	--	--	--	--	--	--	--	--	--	--	370	CLSI M100
Tiamulin	--	--	0 (0.0)	0 (0.0)	--	0 (0.0)	--	0 (0.0)	0 (0.0)	--	0 (0.0)	--	4 (1.1)	366 (98.9)	--	--	--	--	--	--	370
Tildipirosin^	--	--	--	0 (0.0)	--	7 (1.9)	--	151 (40.8)	162 (43.8)	--	17 (4.6)	33 (8.9)	--	--	--	--	--	--	--	--	370
Tilmicosin^	--	--	--	--	--	0 (0.0)	--	0 (0.0)	0 (0.0)	--	0 (0.0)	370 (100.0)	--	--	--	--	--	--	--	--	370
Trimethoprim/ sulphamethoxazole	--	--	--	--	--	155 (41.9)	215 (58.1)	--	--	--	--	--	--	--	--	--	--	--	--	--	370	CLSI M100
Tulathromycin^	--	--	--	--	--	--	--	--	189 (51.1)	--	109 (29.5)	--	27 (7.3)	--	11 (3.0)	34 (9.2)	--	--	--	--	370
Tylosin tartrate^	--	--	0 (0.0)	0 (0.0)	--	0 (0.0)	--	0 (0.0)	0 (0.0)	--	0 (0.0)	--	0 (0.0)	370 (100.0)	--	--	--	--	--	--	370
^ E. coli species are intrinsically resistant to clindamycin and have some resistant to macrolide antibiotics.
--	Outside of plate range for MICs

## Sheet: Suppl Table 5
Antibiotic MIC distributions based on the Thermo Fisher Scientific Bovine-Porcine 7F plate for Salmonella isolates from intestines of substandard pigs at breed-to-wean farm sites.
MIC (µg/ml)	0.12	0.25	0.5	1	> 1	2	> 2	4	8	> 8	16	> 16	32	> 32	64	> 64	128	256	> 256	512	Total	Standard
Antibiotic	# (%)	# (%)	# (%)	# (%)	# (%)	# (%)	# (%)	# (%)	# (%)	# (%)	# (%)	# (%)	# (%)	# (%)	# (%)	# (%)	# (%)	# (%)	# (%)	# (%)
Ampicillin	--	0 (0.0)	0 (0.0)	10 (43.5)	--	7 (30.4)	--	0 (0.0)	0 (0.0)	--	0 (0.0)	6 (26.1)	--	--	--	--	--	--	--	--	23	CLSI M100
Ceftiofur	--	0 (0.0)	0 (0.0)	20 (87.0)	--	2 (8.7)	--	0 (0.0)	0 (0.0)	1 (4.3)	--	--	--	--	--	--	--	--	--	--	23
Clindamycin^	--	0 (0.0)	0 (0.0)	0 (0.0)	--	0 (0.0)	--	0 (0.0)	0 (0.0)	--	0 (0.0)	23 (100.0)	--	--	--	--	--	--	--	--	23
Danofloxacin	21 (91.3)	1 (4.3)	0 (0.0)	1 (4.3)	0 (0.0)	--	--	--	--	--	--	--	--	--	--	--	--	--	--	--	23
Enrofloxacin	20 (87.0)	1 (4.3)	1 (4.3)	0 (0.0)	--	1 (4.3)	0 (0.0)	--	--	--	--	--	--	--	--	--	--	--	--	--	23
Florfenicol	--	0 (0.0)	0 (0.0)	0 (0.0)	--	2 (8.7)	--	19 (82.6)	2 (8.7)	0 (0.0)	--	--	--	--	--	--	--	--	--	--	23
Gamithromycin	--	--	--	0 (0.0)	--	0 (0.0)	--	0 (0.0)	20 (87.0)	3 (13.0)	--	--	--	--	--	--	--	--	--	--	23
Gentamicin*	--	--	--	21 (91.3)	--	0 (0.0)	--	0 (0.0)	1 (4.3)	--	1 (4.3)	0 (0.0)	--	--	--	--	--	--	--	--	23
Neomycin	--	--	--	--	--	--	--	22 (95.7)	0 (0.0)	--	0 (0.0)	--	0 (0.0)	1 (4.3)	--	--	--	--	--	--	23
Penicillin	0 (0.0)	0 (0.0)	0 (0.0)	0 (0.0)	--	0 (0.0)	--	0 (0.0)	11 (47.8)	12 (52.2)	--	--	--	--	--	--	--	--	--	--	23
Spectinomycin*	--	--	--	--	--	--	--	--	0 (0.0)	--	1 (4.3)	--	14 (60.9)	--	2 (8.7)	6 (26.1)	--	--	--	--	23
Sulfadimethoxine	--	--	--	--	--	--	--	--	--	--	--	--	--	--	--	--	--	6 (26.1)	17 (73.9)	--	23
Tetracycline	--	--	0 (0.0)	4 (17.4)	--	8 (34.8)	--	1 (4.3)	0 (0.0)	10 (43.5)	--	--	--	--	--	--	--	--	--	--	23	CLSI M100
Tiamulin	--	--	0 (0.0)	0 (0.0)	--	0 (0.0)	--	0 (0.0)	0 (0.0)	--	0 (0.0)	--	0 (0.0)	23 (100.0)	--	--	--	--	--	--	23
Tildipirosin^	--	--	--	0 (0.0)	--	0 (0.0)	--	0 (0.0)	16 (69.6)	--	6 (26.1)	1 (4.3)	--	--	--	--	--	--	--	--	23
Tilmicosin^	--	--	--	--	--	0 (0.0)	--	0 (0.0)	0 (0.0)	--	0 (0.0)	23 (100.0)	--	--	--	--	--	--	--	--	23
Trimethoprim/ Sulfamethoxazole	--	--	--	--	--	22 (95.7)	1 (4.3)	--	--	--	--	--	--	--	--	--	--	--	--	--	23	CLSI M100
Tulathromycin^	--	--	--	--	--	--	--	--	10 (43.5)	--	10 (43.5)	--	3 (13.0)	--	0 (0.0)	0 (0.0)	--	--	--	--	23
Tylosin^	--	--	0 (0.0)	0 (0.0)	--	0 (0.0)	--	0 (0.0)	0 (0.0)	--	0 (0.0)	--	0 (0.0)	23 (100.0)	--	--	--	--	--	--	23
* Aminoglycosides and first and second generation cephalosporins are not clinically effective against Salmonella species (VET01S 7th Edition).
^ Salmonella species are intrinsically resistant to clindamycin and have some resistant to macrolide antibiotics.
--	Outside of plate range for MICs

## Sheet: Suppl Table 6
Antibiotic MIC distributions based on the Thermo Fisher Scientific Bovine-Porcine 7F plate for Salmonella isolates from intestines of sick pigs at breed-to-wean farm sites.
MIC (µg/ml)	0.12	0.25	0.5	1	> 1	2	> 2	4	8	> 8	16	> 16	32	> 32	64	> 64	128	256	> 256	512	Total	Standard
Antibiotic	# (%)	# (%)	# (%)	# (%)	# (%)	# (%)	# (%)	# (%)	# (%)	# (%)	# (%)	# (%)	# (%)	# (%)	# (%)	# (%)	# (%)	# (%)	# (%)	# (%)
Ampicillin	--	0 (0.0)	1 (5.6)	6 (33.3)	--	4 (22.2)	--	1 (5.6)	0 (0.0)	--	0 (0.0)	6 (33.3)	--	--	--	--	--	--	--	--	18	CLSI M100
Ceftiofur	--	0 (0.0)	1 (5.6)	14 (77.8)	--	1 (5.6)	--	0 (0.0)	0 (0.0)	2 (11.1)	--	--	--	--	--	--	--	--	--	--	18
Clindamycin^	--	0 (0.0)	0 (0.0)	0 (0.0)	--	0 (0.0)	--	0 (0.0)	0 (0.0)	--	0 (0.0)	18 (100.0)	--	--	--	--	--	--	--	--	18
Danofloxacin	17 (94.4)	0 (0.0)	0 (0.0)	0 (0.0)	1 (5.6)	--	--	--	--	--	--	--	--	--	--	--	--	--	--	--	18
Enrofloxacin	17 (94.4)	0 (0.0)	0 (0.0)	0 (0.0)	--	0 (0.0)	1 (5.6)	--	--	--	--	--	--	--	--	--	--	--	--	--	18
Florfenicol	--	0 (0.0)	0 (0.0)	0 (0.0)	--	2 (11.1)	--	13 (72.2)	2 (11.1)	1 (5.6)	--	--	--	--	--	--	--	--	--	--	18
Gamithromycin	--	--	--	0 (0.0)	--	0 (0.0)	--	0 (0.0)	13 (72.2)	5 (27.8)	--	--	--	--	--	--	--	--	--	--	18
Gentamicin*	--	--	--	13 (72.2)	--	1 (5.6)	--	0 (0.0)	1 (5.6)	--	2 (11.1)	1 (5.6)	--	--	--	--	--	--	--	--	18
Neomycin	--	--	--	--	--	--	--	17 (94.4)	0 (0.0)	--	0 (0.0)	--	0 (0.0)	1 (5.6)	--	--	--	--	--	--	18
Penicillin	0 (0.0)	0 (0.0)	0 (0.0)	0 (0.0)	--	0 (0.0)	--	1 (5.6)	2 (11.1)	15 (83.3)	--	--	--	--	--	--	--	--	--	--	18
Spectinomycin*	--	--	--	--	--	--	--	--	0 (0.0)	--	0 (0.0)	--	10 (55.6)	--	2 (11.1)	6 (33.3)	--	--	--	--	18
Sulfadimethoxine	--	--	--	--	--	--	--	--	--	--	--	--	--	--	--	--	--	5 (27.8)	13 (72.2)	--	18
Tetracycline	--	--	0 (0.0)	0 (0.0)	--	6 (33.3)	--	1 (5.6)	0 (0.0)	11 (61.1)	--	--	--	--	--	--	--	--	--	--	18	CLSI M100
Tiamulin	--	--	0 (0.0)	0 (0.0)	--	0 (0.0)	--	0 (0.0)	0 (0.0)	--	0 (0.0)	--	0 (0.0)	18 (100.0)	--	--	--	--	--	--	18
Tildipirosin^	--	--	--	0 (0.0)	--	0 (0.0)	--	0 (0.0)	12 (66.7)	--	5 (27.8)	1 (5.6)	--	--	--	--	--	--	--	--	18
Tilmicosin^	--	--	--	--	--	0 (0.0)	--	0 (0.0)	0 (0.0)	--	0 (0.0)	18 (100.0)	--	--	--	--	--	--	--	--	18
Trimethoprim/ Sulfamethoxazole	--	--	--	--	--	17 (94.4)	1 (5.6)	--	--	--	--	--	--	--	--	--	--	--	--	--	18	CLSI M100
Tulathromycin^	--	--	--	--	--	--	--	--	7 (38.9)	--	9 (50.0)	--	2 (11.1)	--	0 (0.0)	0 (0.0)	--	--	--	--	18
Tylosin^	--	--	0 (0.0)	0 (0.0)	--	0 (0.0)	--	0 (0.0)	0 (0.0)	--	0 (0.0)	--	0 (0.0)	18 (100.0)	--	--	--	--	--	--	18
* Aminoglycosides and first and second generation cephalosporins are not clinically effective against Salmonella species (VET01S 7th Edition).
^ Salmonella species are intrinsically resistant to clindamycin and have some resistant to macrolide antibiotics.
--	Outside of plate range for MICs

## Sheet: Suppl Table 7
Antibiotic MIC distributions based on the Thermo Fisher Scientific Bovine-Porcine 7F plate for Salmonella isolates from intestines of substandard pigs at wean-to-market farm sites.
MIC (µg/ml)	0.12	0.25	0.5	1	> 1	2	> 2	4	8	> 8	16	> 16	32	> 32	64	> 64	128	256	> 256	512	Total	Standard
Antibiotic	# (%)	# (%)	# (%)	# (%)	# (%)	# (%)	# (%)	# (%)	# (%)	# (%)	# (%)	# (%)	# (%)	# (%)	# (%)	# (%)	# (%)	# (%)	# (%)	# (%)
Ampicillin	--	0 (0.0)	1 (0.8)	25 (20.3)	--	11 (8.9)	--	2 (1.6)	0 (0.0)	--	0 (0.0)	84 (68.3)	--	--	--	--	--	--	--	--	123	CLSI M100
Ceftiofur	--	0 (0.0)	7 (5.7)	56 (45.5)	--	23 (18.7)	--	1 (0.8)	10 (8.1)	26 (21.1)	--	--	--	--	--	--	--	--	--	--	123
Clindamycin^	--	0 (0.0)	0 (0.0)	0 (0.0)	--	0 (0.0)	--	0 (0.0)	0 (0.0)	--	0 (0.0)	123 (100.0)	--	--	--	--	--	--	--	--	123
Danofloxacin	80 (65.0)	6 (4.9)	5 (4.1)	14 (11.4)	18 (14.6)	--	--	--	--	--	--	--	--	--	--	--	--	--	--	--	123
Enrofloxacin	79 (64.2)	5 (4.1)	4 (3.3)	9 (7.3)	--	11 (8.9)	15 (12.2)	--	--	--	--	--	--	--	--	--	--	--	--	--	123
Florfenicol	--	0 (0.0)	0 (0.0)	0 (0.0)	--	6 (4.9)	--	64 (52.0)	16 (13.0)	37 (30.1)	--	--	--	--	--	--	--	--	--	--	123
Gamithromycin	--	--	--	0 (0.0)	--	0 (0.0)	--	0 (0.0)	74 (60.2)	49 (39.8)	--	--	--	--	--	--	--	--	--	--	123
Gentamicin*	--	--	--	62 (50.4)	--	0 (0.0)	--	0 (0.0)	1 (0.8)	--	8 (6.5)	52 (42.3)	--	--	--	--	--	--	--	--	123
Neomycin	--	--	--	--	--	--	--	68 (55.3)	2 (1.6)	--	1 (0.8)	--	10 (8.1)	42 (34.1)	--	--	--	--	--	--	123
Penicillin	0 (0.0)	0 (0.0)	0 (0.0)	0 (0.0)	--	0 (0.0)	--	0 (0.0)	22 (17.9)	101 (82.1)	--	--	--	--	--	--	--	--	--	--	123
Spectinomycin*	--	--	--	--	--	--	--	--	0 (0.0)	--	5 (4.1)	--	40 (32.5)	--	6 (4.9)	72 (58.5)	--	--	--	--	123
Sulfadimethoxine	--	--	--	--	--	--	--	--	--	--	--	--	--	--	--	--	--	18 (14.6)	105 (85.4)	--	123
Tetracycline	--	--	0 (0.0)	10 (8.1)	--	12 (9.8)	--	2 (1.6)	0 (0.0)	99 (80.5)	--	--	--	--	--	--	--	--	--	--	123	CLSI M100
Tiamulin	--	--	0 (0.0)	0 (0.0)	--	0 (0.0)	--	0 (0.0)	0 (0.0)	--	0 (0.0)	--	0 (0.0)	123 (100.0)	--	--	--	--	--	--	123
Tildipirosin^	--	--	--	0 (0.0)	--	1 (0.8)	--	0 (0.0)	77 (62.6)	--	25 (20.3)	20 (16.3)	--	--	--	--	--	--	--	--	123
Tilmicosin^	--	--	--	--	--	0 (0.0)	--	0 (0.0)	0 (0.0)	--	0 (0.0)	123 (100.0)	--	--	--	--	--	--	--	--	123
Trimethoprim/ Sulfamethoxazole	--	--	--	--	--	68 (55.3)	55 (44.7)	--	--	--	--	--	--	--	--	--	--	--	--	--	123	CLSI M100
Tulathromycin^	--	--	--	--	--	--	--	--	43 (35.0)	--	47 (38.2)	--	20 (16.3)	--	8 (6.5)	5 (4.1)	--	--	--	--	123
Tylosin^	--	--	0 (0.0)	0 (0.0)	--	0 (0.0)	--	0 (0.0)	0 (0.0)	--	0 (0.0)	--	0 (0.0)	123 (100.0)	--	--	--	--	--	--	123
* Aminoglycosides and first and second generation cephalosporins are not clinically effective against Salmonella species (VET01S 7th Edition).
^ Salmonella species are intrinsically resistant to clindamycin and have some resistant to macrolide antibiotics.
--	Outside of plate range for MICs

## Sheet: Suppl Table 8
Antibiotic MIC distributions based on the Thermo Fisher Scientific Bovine-Porcine 7F plate for Salmonella isolates from intestines of sick pigs at wean-to-market farm sites.
MIC (µg/ml)	0.12	0.25	0.5	1	> 1	2	> 2	4	8	> 8	16	> 16	32	> 32	64	> 64	128	256	> 256	512	Total	Standard
Antibiotic	# (%)	# (%)	# (%)	# (%)	# (%)	# (%)	# (%)	# (%)	# (%)	# (%)	# (%)	# (%)	# (%)	# (%)	# (%)	# (%)	# (%)	# (%)	# (%)	# (%)
Ampicillin	--	0 (0.0)	1 (0.7)	35 (25.2)	--	13 (9.4)	--	2 (1.4)	0 (0.0)	--	1 (0.7)	87 (62.6)	--	--	--	--	--	--	--	--	139	CLSI M100
Ceftiofur	--	1 (0.7)	3 (2.2)	72 (51.8)	--	24 (17.3)	--	2 (1.4)	8 (5.8)	29 (20.9)	--	--	--	--	--	--	--	--	--	--	139
Clindamycin^	--	0 (0.0)	0 (0.0)	0 (0.0)	--	0 (0.0)	--	0 (0.0)	0 (0.0)	--	0 (0.0)	139 (100.0)	--	--	--	--	--	--	--	--	139
Danofloxacin	95 (68.3)	7 (5.0)	5 (3.6)	15 (10.8)	17 (12.2)	--	--	--	--	--	--	--	--	--	--	--	--	--	--	--	139
Enrofloxacin	92 (66.2)	10 (7.2)	2 (1.4)	8 (5.8)	--	12 (8.6)	15 (10.8)	--	--	--	--	--	--	--	--	--	--	--	--	--	139
Florfenicol	--	0 (0.0)	0 (0.0)	0 (0.0)	--	9 (6.5)	--	76 (54.7)	17 (12.2)	37 (26.6)	--	--	--	--	--	--	--	--	--	--	139
Gamithromycin	--	--	--	0 (0.0)	--	0 (0.0)	--	7 (5.0)	72 (51.8)	60 (43.2)	--	--	--	--	--	--	--	--	--	--	139
Gentamicin*	--	--	--	74 (53.2)	--	1 (0.7)	--	1 (0.7)	4 (2.9)	--	7 (5.0)	52 (37.4)	--	--	--	--	--	--	--	--	139
Neomycin	--	--	--	--	--	--	--	85 (61.2)	0 (0.0)	--	1 (0.7)	--	12 (8.6)	41 (29.5)	--	--	--	--	--	--	139
Penicillin	0 (0.0)	0 (0.0)	0 (0.0)	0 (0.0)	--	0 (0.0)	--	0 (0.0)	31 (22.3)	108 (77.7)	--	--	--	--	--	--	--	--	--	--	139
Spectinomycin*	--	--	--	--	--	--	--	--	0 (0.0)	--	8 (5.8)	--	54 (38.8)	--	5 (3.6)	72 (51.8)	--	--	--	--	139
Sulfadimethoxine	--	--	--	--	--	--	--	--	--	--	--	--	--	--	--	--	--	35 (25.2)	104 (74.8)	--	139
Tetracycline	--	--	0 (0.0)	18 (12.9)	--	19 (13.7)	--	2 (1.4)	1 (0.7)	99 (71.2)	--	--	--	--	--	--	--	--	--	--	139	CLSI M100
Tiamulin	--	--	0 (0.0)	0 (0.0)	--	0 (0.0)	--	0 (0.0)	0 (0.0)	--	0 (0.0)	--	1 (0.7)	138 (99.3)	--	--	--	--	--	--	139
Tildipirosin^	--	--	--	0 (0.0)	--	0 (0.0)	--	2 (1.4)	76 (54.7)	--	37 (26.6)	24 (17.3)	--	--	--	--	--	--	--	--	139
Tilmicosin^	--	--	--	--	--	0 (0.0)	--	0 (0.0)	0 (0.0)	--	0 (0.0)	139 (100.0)	--	--	--	--	--	--	--	--	139
Trimethoprim/ Sulfamethoxazole	--	--	--	--	--	86 (61.9)	53 (38.1)	--	--	--	--	--	--	--	--	--	--	--	--	--	139	CLSI M100
Tulathromycin^	--	--	--	--	--	--	--	--	53 (38.1)	--	45 (32.4)	--	26 (18.7)	--	9 (6.5)	6 (4.3)	--	--	--	--	139
Tylosin^	--	--	0 (0.0)	0 (0.0)	--	0 (0.0)	--	0 (0.0)	0 (0.0)	--	0 (0.0)	--	0 (0.0)	139 (100.0)	--	--	--	--	--	--	139
* Aminoglycosides and first and second generation cephalosporins are not clinically effective against Salmonella species (VET01S 7th Edition).
^ Salmonella species are intrinsically resistant to clindamycin and have some resistant to macrolide antibiotics.
--	Outside of plate range for MICs

## Sheet: Suppl Table 9
Antibiotic MIC distributions based on the Thermo Fisher Scientific Bovine-Porcine 7F plate for Escherichia coli isolates from pig fecal swabs collected on breed-to-wean farm sites.
MIC (µg/ml)	0.12	0.25	0.5	1	> 1	2	> 2	4	8	> 8	16	> 16	32	> 32	64	> 64	128	256	> 256	512	Total	Standard
Antibiotic	# (%)	# (%)	# (%)	# (%)	# (%)	# (%)	# (%)	# (%)	# (%)	# (%)	# (%)	# (%)	# (%)	# (%)	# (%)	# (%)	# (%)	# (%)	# (%)	# (%)
Ampicillin	--	0 (0.0)	1 (0.2)	19 (3.6)	--	151 (28.8)	--	137 26.1)	12 (2.3)	--	4 (0.8)	200 (38.2)	--	--	--	--	--	--	--	--	524	CLSI M100
Ceftiofur	--	134 (25.6)	253 (48.3)	10 (1.9)	--	4 (0.8)	--	12 (2.3)	26 (5.0)	85 (16.2)	--	--	--	--	--	--	--	--	--	--	524
Clindamycin^	--	0 (0.0)	0 (0.0)	0 (0.0)	--	0 (0.0)	--	0 (0.0)	0 (0.0)	--	1 (0.2)	523 (99.8)	--	--	--	--	--	--	--	--	524
Danofloxacin	403 (76.9)	11 (2.1)	29 (5.5)	34 (6.5)	47 (9.0)	--	--	--	--	--	--	--	--	--	--	--	--	--	--	--	524
Enrofloxacin	403 (76.9)	10 (1.9)	29 (5.5)	32 (6.1)	--	5 (1.0)	45 (8.6)	--	--	--	--	--	--	--	--	--	--	--	--	--	524
Florfenicol	--	0 (0.0)	0 (0.0)	0 (0.0)	--	29 (5.5)	--	290 (55.3)	138 (26.3)	67 (12.8)	--	--	--	--	--	--	--	--	--	--	524
Gamithromycin	--	--	--	1 (0.2)	--	2 (0.4)	--	81 (15.5)	350 (66.8)	90 (17.2)	--	--	--	--	--	--	--	--	--	--	524
Gentamicin	--	--	--	422 (80.5)	--	15 (2.9)	--	3 (0.6)	8 (1.5)	--	8 (1.5)	68 (13.0)	--	--	--	--	--	--	--	--	524	CLSI M100
Neomycin	--	--	--	--	--	--	--	469 (89.5)	3 (0.6)	--	6 (1.1)	--	12 (2.3)	34 (6.5)	--	--	--	--	--	--	524
Penicillin	0 (0.0)	0 (0.0)	0 (0.0)	0 (0.0)	--	0 (0.0)	--	2 (0.4)	11 (2.1)	511 (97.5)	--	--	--	--	--	--	--	--	--	--	524
Spectinomycin	--	--	--	--	--	--	--	--	19 (3.6)	--	292 (55.7)	--	81 (15.5)	--	23 (4.4)	109 (20.8)	--	--	--	--	524
Sulfadimethoxine	--	--	--	--	--	--	--	--	--	--	--	--	--	--	--	--	--	346 (66.0)	178 (34.0)	--	524	CLSI M100
Tetracycline	--	--	0 (0.0)	54 (10.3)	--	76 (14.5)	--	9 (1.7)	2 (0.4)	383 (73.1)	--	--	--	--	--	--	--	--	--	--	524	CLSI M100
Tiamulin	--	--	0 (0.0)	0 (0.0)	--	0 (0.0)	--	0 (0.0)	0 (0.0)	--	0 (0.0)	--	16 (3.1)	508 (96.9)	--	--	--	--	--	--	524
Tildipirosin^	--	--	--	1 (0.2)	--	34 (6.5)	--	311 (59.4)	115 (21.9)	--	6 (1.1)	57 (10.9)	--	--	--	--	--	--	--	--	524
Tilmicosin^	--	--	--	--	--	0 (0.0)	--	0 (0.0)	0 (0.0)	--	1 (0.2)	523 (99.8)	--	--	--	--	--	--	--	--	524
Trimethoprim/ Sulfamethoxazole	--	--	--	--	--	454 (86.6)	70 (13.3)	--	--	--	--	--	--	--	--	--	--	--	--	--	524	CLSI M100
Tulathromycin^	--	--	--	--	--	--	--	--	452 (86.3)	--	14 (2.7)	--	6 (1.1)	--	9 (1.7)	43 (8.2)	--	--	--	--	524
Tylosin^	--	--	0 (0.0)	0 (0.0)	--	0 (0.0)	--	1 (0.2)	0 (0.0)	--	0 (0.0)	--	0 (0.0)	523 (99.8)	--	--	--	--	--	--	524
^ E. coli species are intrinsically resistant to clindamycin and have some resistant to macrolide antibiotics.
--	Outside of plate range for MICs

## Sheet: Suppl Table 10
Antibiotic MIC distributions based on the Thermo Fisher Scientific Bovine-Porcine 7F plate for Escherichia coli isolates from pig fecal swabs at wean-to-market farm sites.
MIC (µg/ml)	0.12	0.25	0.5	1	> 1	2	> 2	4	8	> 8	16	> 16	32	> 32	64	> 64	128	256	> 256	512	Total	Standard
Antibiotic	# (%)	# (%)	# (%)	# (%)	# (%)	# (%)	# (%)	# (%)	# (%)	# (%)	# (%)	# (%)	# (%)	# (%)	# (%)	# (%)	# (%)	# (%)	# (%)	# (%)
Ampicillin	--	0 (0.0)	0 (0.0)	13 (1.9)	--	130 (19.3)	--	97 (14.4)	16 (2.5)	--	20 (3.0)	396 (58.9)	--	--	--	--	--	--	--	--	672	CLSI M100
Ceftiofur	--	160 (23.8)	282 (42.0)	37 (5.5)	--	13 (1.9)	--	15 (2.2)	28 (4.2)	137 (20.4)	--	--	--	--	--	--	--	--	--	--	672
Clindamycin^	--	0 (0.0)	0 (0.0)	0 (0.0)	--	0 (0.0)	--	0 (0.0)	0 (0.0)	--	0 (0.0)	672 (100.0)	--	--	--	--	--	--	--	--	672
Danofloxacin	359 (53.4)	33 (4.9)	90 (13.4)	52 (7.7)	138 (20.5)	--	--	--	--	--	--	--	--	--	--	--	--	--	--	--	672
Enrofloxacin	362 (53.9)	37 (5.5)	71 (10.6)	60 (8.9)	--	26 (3.9)	116 (17.3)	--	--	--	--	--	--	--	--	--	--	--	--	--	672
Florfenicol	--	0 (0.0)	0 (0.0)	0 (0.0)	--	40 (6.0)	--	325 (48.4)	189 (28.1)	118 (17.6)	--	--	--	--	--	--	--	--	--	--	672
Gamithromycin	--	--	--	0 (0.0)	--	9 (1.3)	--	107 (15.9)	355 (52.8)	201 (29.9)	--	--	--	--	--	--	--	--	--	--	672
Gentamicin	--	--	--	340 (50.6)	--	20 (3.0)	--	2 (0.3)	11 (1.6)	--	31 (4.6)	268 (39.9)	--	--	--	--	--	--	--	--	672	CLSI M100
Neomycin	--	--	--	--	--	--	--	416 (61.9)	9 (1.3)	--	5 (0.7)	--	37 (5.5)	205 (30.5)	--	--	--	--	--	--	672
Penicillin	0 (0.0)	0 (0.0)	0 (0.0)	0 (0.0)	--	0 (0.0)	--	0 (0.0)	4 (0.6)	668 (99.4)	--	--	--	--	--	--	--	--	--	--	672
Spectinomycin	--	--	--	--	--	--	--	--	27 (4.0)	--	235 (35.0)	--	67 (10.0)	--	58 (8.6)	285 (42.4)	--	--	--	--	672
Sulfadimethoxine	--	--	--	--	--	--	--	--	--	--	--	--	--	--	--	--	--	247 (36.8)	425 (63.2)	--	672	CLSI M100
Tetracycline	--	--	0 (0.0)	20 (3.0)	--	26 (3.9)	--	2 (0.3)	1 (0.1)	623 (92.7)	--	--	--	--	--	--	--	--	--	--	672	CLSI M100
Tiamulin	--	--	0 (0.0)	0 (0.0)	--	0 (0.0)	--	0 (0.0)	0 (0.0)	--	1 (0.1)	--	12 (1.8)	659 (98.1)	--	--	--	--	--	--	672
Tildipirosin^	--	--	--	1 (0.1)	--	67 (10.0)	--	372 (55.4)	144 (21.4)	--	15 (2.2)	73 (10.9)	--	--	--	--	--	--	--	--	672
Tilmicosin^	--	--	--	--	--	0 (0.0)	--	0 (0.0)	0 (0.0)	--	4 (0.6)	668 (99.4)	--	--	--	--	--	--	--	--	672
Trimethoprim/ Sulfamethoxazole	--	--	--	--	--	376 (56.0)	296 (44.0)	--	--	--	--	--	--	--	--	--	--	--	--	--	672	CLSI M100
Tulathromycin^	--	--	--	--	--	--	--	--	537 (79.9)	--	43 (6.4)	--	17 (2.5)	--	10 (1.5)	65 (9.7)	--	--	--	--	672
Tylosin^	--	--	0 (0.0)	0 (0.0)	--	0 (0.0)	--	0 (0.0)	0 (0.0)	--	0 (0.0)	--	0 (0.0)	672 (100.0)	--	--	--	--	--	--	672
^ E. coli species are intrinsically resistant to clindamycin and have some resistant to macrolide antibiotics.
--	Outside of plate range for MICs

[truncated: 6 more sheets: Suppl Table 11, Suppl Table 12, Suppl Table 13, Suppl Table 14, Suppl Table 15, Suppl Table 16]
